# Supplementary material for: Transgene Flow: Challenges to the On-Farm Conservation of Maize Landraces in the Brazilian Semi-Arid Region
Source: Plants (Basel). 2022 Feb 23;11(5):603. doi: 10.3390/plants11050603 (PMC8912564; doi:10.3390/plants11050603)
Supplement: Supplementary file 1 [file plants-11-00603-s001.zip]

Archive with 1 entries (1 files):
- plants-1511368-supplementary.xlsx
