# Supplementary material for: Transgene Flow: Challenges to the On-Farm Conservation of Maize Landraces in the Brazilian Semi-Arid Region
Source: Plants (Basel). 2022 Feb 23;11(5):603. doi: 10.3390/plants11050603 (PMC8912564; doi:10.3390/plants11050603)
Supplement: Supplementary file 1 [file plants-11-00603-s001.zip › plants-1511368-supplementary.xlsx]

## Sheet: SAMPLE 1
ID Samples	Origins	LL	CP4ESPS	Cry1F	VIP3A	Cry1Ab	CRY3BB	Cry2Ab
1	Community seed houses	0	0	0	0	0	0	0
2	Community seed houses	0	0	0	0	0	0	0
3	Community seed houses	0	0	0	0	0	0	0
4	Community seed houses	0	0	0	0	0	0	0
5	Community seed houses	0	0	0	0	0	0	0
6	Community seed houses	0	0	0	0	0	0	0
7	Community seed houses	0	0	0	0	0	0	0
8	Community seed houses	0	0	0	0	0	0	0
9	Community seed houses	0	0	0	0	0	0	0
10	Community seed houses	0	0	0	0	0	0	0
11	Community seed houses	0	0	0	0	0	0	0
12	Commercial	0	0	0	0	0	0	0
13	Commercial	0	0	0	0	0	0	0
14	Commercial	0	0	0	0	0	0	0
15	Commercial	0	0	0	0	0	0	0
16	Commercial	0	0	0	0	0	0	0
17	Commercial	0	0	0	0	0	0	0
18	Commercial	0	0	0	0	0	0	0
19	Commercial	0	0	0	0	0	0	0
20	Commercial	0	0	0	0	0	0	0
21	Purchase among farmers	0	0	0	0	0	0	0
22	Community	0	0	0	0	0	0	0
23	Community	0	0	0	0	0	0	0
24	Community	0	0	0	0	0	0	0
25	Community	0	0	0	0	0	0	0
26	Community	0	0	0	0	0	0	0
27	Community	0	0	0	0	0	0	0
28	Community	0	0	0	0	0	0	0
29	Community	0	0	0	0	0	0	0
30	Community	0	0	0	0	0	0	0
31	Community	0	0	0	0	0	0	0
32	Community	0	0	0	0	0	0	0
33	Community	0	0	0	0	0	0	0
34	Community	0	0	0	0	0	0	0
35	Community	0	0	0	0	0	0	0
36	Community	0	0	0	0	0	0	0
37	Community	0	0	0	0	0	0	0
38	Community	0	0	0	0	0	0	0
39	Community	0	0	0	0	0	0	0
40	Community	0	0	0	0	0	0	0
41	Community	0	0	0	0	0	0	0
42	Community	0	0	0	0	0	0	0
43	Community	0	0	0	0	0	0	0
44	Community	0	0	0	0	0	0	0
45	Community	0	0	0	0	0	0	0
46	Community	0	0	0	0	0	0	0
47	Community	0	0	0	0	0	0	0
48	Community	0	0	0	0	0	0	0
49	Community	0	0	0	0	0	0	0
50	Community	0	0	0	0	0	0	0
51	Community	0	0	0	0	0	0	0
52	Community	0	0	0	0	0	0	0
53	Community	0	0	0	0	0	0	0
54	Community	0	0	0	0	0	0	0
55	Community	0	0	0	0	0	0	0
56	Community	0	0	0	0	0	0	0
57	Community	0	0	0	0	0	0	0
58	Community	0	0	0	0	0	0	0
59	Community	0	0	0	0	0	0	0
60	Community	0	0	0	0	0	0	0
61	Community	0	0	0	0	0	0	0
62	Community	0	0	0	0	0	0	0
63	Community	0	0	0	0	0	0	0
64	Community	0	0	0	0	0	0	0
65	Community	0	0	0	0	0	0	0
66	Community	0	0	0	0	0	0	0
67	Community	0	0	0	0	0	0	0
68	Community	0	0	0	0	0	0	0
69	Community	0	0	0	0	0	0	0
70	Community	0	0	0	0	0	0	0
71	Community	0	0	0	0	0	0	0
72	Community	0	0	0	0	0	0	0
73	Community	0	0	0	0	0	0	0
74	Community	0	0	0	0	0	0	0
75	Community	0	0	0	0	0	0	0
76	Community	0	0	0	0	0	0	0
77	Community	0	0	0	0	0	0	0
78	Community	0	0	0	0	0	0	0
79	Community	0	0	0	0	0	0	0
80	Community	0	0	0	0	0	0	0
81	Community	0	0	0	0	0	0	0
82	Community	0	0	0	0	0	0	0
83	Community	0	0	0	0	0	0	0
84	Community	0	0	0	0	0	0	0
85	Community	0	0	0	0	0	0	0
86	Community	0	0	0	0	0	0	0
87	Community	0	0	0	0	0	0	0
88	Community	0	0	0	0	0	0	0
89	Community	0	0	0	0	0	0	0
90	Community	0	0	0	0	0	0	0
91	Community	0	0	0	0	0	0	0
92	Community	0	0	0	0	0	0	0
93	Community	0	0	0	0	0	0	0
94	Community	0	0	0	0	0	0	0
95	Community	0	0	0	0	0	0	0
96	Community	0	0	0	0	0	0	0
97	Community	0	0	0	0	0	0	0
98	Community	0	0	0	0	0	0	0
99	Community	0	0	0	0	0	0	0
100	Community	0	0	0	0	0	0	0
101	Community	0	0	0	0	0	0	0
102	Community	0	0	0	0	0	0	0
103	Community	0	0	0	0	0	0	0
104	Community	0	0	0	0	0	0	0
105	Community	0	0	0	0	0	0	0
106	Community	0	0	0	0	0	0	0
107	Community	0	0	0	0	0	0	0
108	Community	0	0	0	0	0	0	0
109	Community	0	0	0	0	0	0	0
110	Community	0	0	0	0	0	0	0
111	Community	0	0	0	0	0	0	0
112	Community	0	0	0	0	0	0	0
113	Community	0	0	0	0	0	0	0
114	Community	0	0	0	0	0	0	0
115	Community	0	0	0	0	0	0	0
116	Community	0	0	0	0	0	0	0
117	Community	0	0	0	0	0	0	0
118	Community	0	0	0	0	0	0	0
119	Community	0	0	0	0	0	0	0
120	Community	0	0	0	0	0	0	0
121	Community	0	0	0	0	0	0	0
122	Community	0	0	0	0	0	0	0
123	Community	0	0	0	0	0	0	0
124	Community	0	0	0	0	0	0	0
125	Community	0	0	0	0	0	0	0
126	Community	0	0	0	0	0	0	0
127	Donations	0	0	0	0	0	0	0
128	Donations	0	0	0	0	0	0	0
129	Donations	0	0	0	0	0	0	0
130	Family banks	0	0	0	0	0	0	0
131	Family banks	0	0	0	0	0	0	0
132	Family banks	0	0	0	0	0	0	0
133	Family banks	0	0	0	0	0	0	0
134	Family banks	0	0	0	0	0	0	0
135	Family banks	0	0	0	0	0	0	0
136	Family banks	0	0	0	0	0	0	0
137	Family banks	0	0	0	0	0	0	0
138	Family banks	0	0	0	0	0	0	0
139	Family banks	0	0	0	0	0	0	0
140	Family banks	0	0	0	0	0	0	0
141	Family banks	0	0	0	0	0	0	0
142	Family banks	0	0	0	0	0	0	0
143	Family banks	0	0	0	0	0	0	0
144	Family banks	0	0	0	0	0	0	0
145	Family banks	0	0	0	0	0	0	0
146	Family banks	0	0	0	0	0	0	0
147	Family banks	0	0	0	0	0	0	0
148	Family banks	0	0	0	0	0	0	0
149	Family banks	0	0	0	0	0	0	0
150	Family banks	0	0	0	0	0	0	0
151	Family banks	0	0	0	0	0	0	0
152	Family banks	0	0	0	0	0	0	0
153	Family banks	0	0	0	0	0	0	0
154	Family banks	0	0	0	0	0	0	0
155	Family banks	0	0	0	0	0	0	0
156	Family banks	0	0	0	0	0	0	0
157	Family banks	0	0	0	0	0	0	0
158	Family banks	0	0	0	0	0	0	0
159	Family banks	0	0	0	0	0	0	0
160	Family banks	0	0	0	0	0	0	0
161	Family banks	0	0	0	0	0	0	0
162	Family banks	0	0	0	0	0	0	0
163	Family banks	0	0	0	0	0	0	0
164	Family banks	0	0	0	0	0	0	0
165	Family banks	0	0	0	0	0	0	0
166	Family banks	0	0	0	0	0	0	0
167	Family banks	0	0	0	0	0	0	0
168	Family banks	0	0	0	0	0	0	0
169	Family banks	0	0	0	0	0	0	0
170	Family banks	0	0	0	0	0	0	0
171	Family banks	0	0	0	0	0	0	0
172	Family banks	0	0	0	0	0	0	0
173	Family banks	0	0	0	0	0	0	0
174	Family banks	0	0	0	0	0	0	0
175	Family banks	0	0	0	0	0	0	0
176	Family banks	0	0	0	0	0	0	0
177	Family banks	0	0	0	0	0	0	0
178	Family banks	0	0	0	0	0	0	0
179	Family banks	0	0	0	0	0	0	0
180	Family banks	0	0	0	0	0	0	0
181	Family banks	0	0	0	0	0	0	0
182	Family banks	0	0	0	0	0	0	0
183	Family banks	0	0	0	0	0	0	0
184	Family banks	0	0	0	0	0	0	0
185	Family banks	0	0	0	0	0	0	0
186	Family banks	0	0	0	0	0	0	0
187	Family banks	0	0	0	0	0	0	0
188	Family banks	0	0	0	0	0	0	0
189	Family banks	0	0	0	0	0	0	0
190	Family banks	0	0	0	0	0	0	0
191	Family banks	0	0	0	0	0	0	0
192	Family banks	0	0	0	0	0	0	0
193	Family banks	0	0	0	0	0	0	0
194	Family banks	0	0	0	0	0	0	0
195	Family banks	0	0	0	0	0	0	0
196	Family banks	0	0	0	0	0	0	0
197	Family banks	0	0	0	0	0	0	0
198	Family banks	0	0	0	0	0	0	0
199	Family banks	0	0	0	0	0	0	0
200	Family banks	0	0	0	0	0	0	0
201	Family banks	0	0	0	0	0	0	0
202	Family banks	0	0	0	0	0	0	0
203	Family banks	0	0	0	0	0	0	0
204	Family banks	0	0	0	0	0	0	0
205	Family banks	0	0	0	0	0	0	0
206	Family banks	0	0	0	0	0	0	0
207	Family banks	0	0	0	0	0	0	0
208	Family banks	0	0	0	0	0	0	0
209	Family banks	0	0	0	0	0	0	0
210	Family banks	0	0	0	0	0	0	0
211	Family banks	0	0	0	0	0	0	0
212	Family banks	0	0	0	0	0	0	0
213	Family banks	0	0	0	0	0	0	0
214	Family banks	0	0	0	0	0	0	0
215	Family banks	0	0	0	0	0	0	0
216	Family banks	0	0	0	0	0	0	0
217	Family banks	0	0	0	0	0	0	0
218	Family banks	0	0	0	0	0	0	0
219	Family banks	0	0	0	0	0	0	0
220	Family banks	0	0	0	0	0	0	0
221	Family banks	0	0	0	0	0	0	0
222	Family banks	0	0	0	0	0	0	0
223	Family banks	0	0	0	0	0	0	0
224	Family banks	0	0	0	0	0	0	0
225	Family banks	0	0	0	0	0	0	0
226	Family banks	0	0	0	0	0	0	0
227	Family banks	0	0	0	0	0	0	0
228	Family banks	0	0	0	0	0	0	0
229	Family banks	0	0	0	0	0	0	0
230	Family banks	0	0	0	0	0	0	0
231	Family banks	0	0	0	0	0	0	0
232	Family banks	0	0	0	0	0	0	0
233	Family banks	0	0	0	0	0	0	0
234	Family banks	0	0	0	0	0	0	0
235	Family banks	0	0	0	0	0	0	0
236	Family banks	0	0	0	0	0	0	0
237	Family banks	0	0	0	0	0	0	0
238	Family banks	0	0	0	0	0	0	0
239	Family banks	0	0	0	0	0	0	0
240	Family banks	0	0	0	0	0	0	0
241	Family banks	0	0	0	0	0	0	0
242	Family banks	0	0	0	0	0	0	0
243	Family banks	0	0	0	0	0	0	0
244	Family banks	0	0	0	0	0	0	0
245	Family banks	0	0	0	0	0	0	0
246	Family banks	0	0	0	0	0	0	0
247	Family banks	0	0	0	0	0	0	0
248	Family banks	0	0	0	0	0	0	0
249	Family banks	0	0	0	0	0	0	0
250	Family banks	0	0	0	0	0	0	0
251	Family banks	0	0	0	0	0	0	0
252	Family banks	0	0	0	0	0	0	0
253	Family banks	0	0	0	0	0	0	0
254	Family banks	0	0	0	0	0	0	0
255	Family banks	0	0	0	0	0	0	0
256	Family banks	0	0	0	0	0	0	0
257	Family banks	0	0	0	0	0	0	0
258	Family banks	0	0	0	0	0	0	0
259	Family banks	0	0	0	0	0	0	0
260	Family banks	0	0	0	0	0	0	0
261	Family banks	0	0	0	0	0	0	0
262	Family banks	0	0	0	0	0	0	0
263	Family banks	0	0	0	0	0	0	0
264	Family banks	0	0	0	0	0	0	0
265	Family banks	0	0	0	0	0	0	0
266	Family banks	0	0	0	0	0	0	0
267	Family banks	0	0	0	0	0	0	0
268	Family banks	0	0	0	0	0	0	0
269	Family banks	0	0	0	0	0	0	0
270	Family banks	0	0	0	0	0	0	0
271	Family banks	0	0	0	0	0	0	0
272	Family banks	0	0	0	0	0	0	0
273	Family banks	0	0	0	0	0	0	0
274	Family banks	0	0	0	0	0	0	0
275	Family banks	0	0	0	0	0	0	0
276	Family banks	0	0	0	0	0	0	0
277	Family banks	0	0	0	0	0	0	0
278	Family banks	0	0	0	0	0	0	0
279	Family banks	0	0	0	0	0	0	0
280	Family banks	0	0	0	0	0	0	0
281	Family banks	0	0	0	0	0	0	0
282	Non-commercial	0	0	0	0	0	0	0
283	Non-commercial	0	0	0	0	0	0	0
284	Non-commercial	0	0	0	0	0	0	0
285	Non-commercial	0	0	0	0	0	0	0
286	Non-commercial	0	0	0	0	0	0	0
287	Non-commercial	0	0	0	0	0	0	0
288	Non-commercial	0	0	0	0	0	0	0
289	Public government policies	0	0	0	0	0	0	0
290	Public government policies	0	0	0	0	0	0	0
291	Public government policies	0	0	0	0	0	0	0
292	Public government policies	0	0	0	0	0	0	0
293	Public government policies	0	0	0	0	0	0	0
294	Public government policies	0	0	0	0	0	0	0
295	Public government policies	0	0	0	0	0	0	0
296	Public government policies	0	0	0	0	0	0	0
297	Public government policies	0	0	0	0	0	0	0
298	Public government policies	0	0	0	0	0	0	0
299	Public government policies	0	0	0	0	0	0	0
300	Public government policies	0	0	0	0	0	0	0
301	Public government policies	0	0	0	0	0	0	0
302	Public government policies	0	0	0	0	0	0	0
303	Public government policies	0	0	0	0	0	0	0
304	Public government policies	0	0	0	0	0	0	0
305	Public government policies	0	0	0	0	0	0	0
306	Public government policies	0	0	0	0	0	0	0
307	Public government policies	0	0	0	0	0	0	0
308	Public government policies	0	0	0	0	0	0	0
309	Public government policies	0	0	0	0	0	0	0
310	Public government policies	0	0	0	0	0	0	0
311	Public government policies	0	0	0	0	0	0	0
312	Public government policies	0	0	0	0	0	0	0
313	Public government policies	0	0	0	0	0	0	0
314	Public government policies	0	0	0	0	0	0	0
315	Public government policies	0	0	0	0	0	0	0
316	Public government policies	0	0	0	0	0	0	0
317	Public government policies	0	0	0	0	0	0	0
318	Public government policies	0	0	0	0	0	0	0
319	Public government policies	0	0	0	0	0	0	0
320	Public government policies	0	0	0	0	0	0	0
321	Public government policies	0	0	0	0	0	0	0
322	Public government policies	0	0	0	0	0	0	0
323	Public government policies	0	0	0	0	0	0	0
324	Public government policies	0	0	0	0	0	0	0
325	Public government policies	0	0	0	0	0	0	0
326	Public government policies	0	0	0	0	0	0	0
327	Public government policies	0	0	0	0	0	0	0
328	Public government policies	0	0	0	0	0	0	0
329	Public government policies	0	0	0	0	0	0	0
330	Public government policies	0	0	0	0	0	0	0
331	Public government policies	0	0	0	0	0	0	0
332	Public government policies	0	0	0	0	0	0	0
333	Public government policies	0	0	0	0	0	0	0
334	Public government policies	0	0	0	0	0	0	0
335	Public government policies	0	0	0	0	0	0	0
336	Public government policies	0	0	0	0	0	0	0
337	Public government policies	0	0	0	0	0	0	0
338	Public government policies	0	0	0	0	0	0	0
339	Public government policies	0	0	0	0	0	0	0
340	Public government policies	0	0	0	0	0	0	0
341	Public government policies	0	0	0	0	0	0	0
342	Public government policies	0	0	0	0	0	0	0
343	Public government policies	0	0	0	0	0	0	0
344	Public government policies	0	0	0	0	0	0	0
345	Public government policies	0	0	0	0	0	0	0
346	Public government policies	0	0	0	0	0	0	0
347	Exchanges	0	0	0	0	0	0	0
348	Exchanges	0	0	0	0	0	0	0
349	Exchanges	0	0	0	0	0	0	0
350	Exchanges	0	0	0	0	0	0	0
351	Exchanges	0	0	0	0	0	0	0
352	Exchanges	0	0	0	0	0	0	0
353	Exchanges	0	0	0	0	0	0	0
354	Exchanges	0	0	0	0	0	0	0
355	Exchanges	0	0	0	0	0	0	0
356	Exchanges	0	0	0	0	0	0	0
357	Exchanges	0	0	0	0	0	0	0
358	Exchanges	0	0	0	0	0	0	0
359	Exchanges	0	0	0	0	0	0	0
360	Exchanges	0	0	0	0	0	0	0
361	Exchanges	0	0	0	0	0	0	0
362	Exchanges	0	0	0	0	0	0	0
363	International exchange	0	0	0	0	0	0	0
364	International exchange	0	0	0	0	0	0	0
365	Other community	0	0	0	0	0	0	0
366	Other community	0	0	0	0	0	0	0
367	Other community	0	0	0	0	0	0	0
368	Other community	0	0	0	0	0	0	0
369	Other community	0	0	0	0	0	0	0
370	Other community	0	0	0	0	0	0	0
371	Other community	0	0	0	0	0	0	0
372	Other community	0	0	0	0	0	0	0
373	Other community	0	0	0	0	0	0	0
374	Other community	0	0	0	0	0	0	0
375	Other community	0	0	0	0	0	0	0
376	Other community	0	0	0	0	0	0	0
377	Other community	0	0	0	0	0	0	0
378	Other community	0	0	0	0	0	0	0
379	Other community	0	0	0	0	0	0	0
380	Other community	0	0	0	0	0	0	0
381	Other community	0	0	0	0	0	0	0
382	Other community	0	0	0	0	0	0	0
383	Other community	0	0	0	0	0	0	0
384	Other community	0	0	0	0	0	0	0
385	Other community	0	0	0	0	0	0	0
386	Other community	0	0	0	0	0	0	0
387	Other community	0	0	0	0	0	0	0
388	Other community	0	0	0	0	0	0	0
389	Other community	0	0	0	0	0	0	0
390	Other community	0	0	0	0	0	0	0
391	Other community	0	0	0	0	0	0	0
392	Other community	0	0	0	0	0	0	0
393	Other community	0	0	0	0	0	0	0
394	Other community	0	0	0	0	0	0	0
395	Other community	0	0	0	0	0	0	0
396	Other community	0	0	0	0	0	0	0
397	Other community	0	0	0	0	0	0	0
398	Other community	0	0	0	0	0	0	0
399	Other community	0	0	0	0	0	0	0
400	Other community	0	0	0	0	0	0	0
401	Other community	0	0	0	0	0	0	0
402	Other community	0	0	0	0	0	0	0
403	Other community	0	0	0	0	0	0	0
404	Other community	0	0	0	0	0	0	0
405	Other community	0	0	0	0	0	0	0
406	Other community	0	0	0	0	0	0	0
407	Other community	0	0	0	0	0	0	0
408	Other community	0	0	0	0	0	0	0
409	Other community	0	0	0	0	0	0	0
410	Other community	0	0	0	0	0	0	0
411	Other community	0	0	0	0	0	0	0
412	Other community	0	0	0	0	0	0	0
413	Other community	0	0	0	0	0	0	0
414	Other community	0	0	0	0	0	0	0
415	Non-commercial	0	0	0	0	0	0	0
416	Community	0	1	0	0	0	0	0
417	Community	0	1	0	0	0	0	0
418	Community	0	1	0	0	0	0	0
419	Community seed houses	0	0	1	0	0	0	0
420	Commercial	0	0	1	0	0	0	0
421	Commercial	0	0	0	1	0	0	0
422	Community	0	0	0	1	0	0	0
423	Community	0	0	0	1	0	0	0
424	Community	0	0	1	0	0	0	0
425	Community	0	0	1	0	0	0	0
426	Community	0	0	1	0	0	0	0
427	Community	0	0	0	1	0	0	0
428	Community	0	0	1	0	0	0	0
429	Community	0	0	1	0	0	0	0
430	Community	0	0	0	1	0	0	0
431	Community	0	0	1	0	0	0	0
432	Community	0	0	1	0	0	0	0
433	Community	0	0	0	1	0	0	0
434	Donations	0	0	0	1	0	0	0
435	Family banks	0	0	0	1	0	0	0
436	Family banks	0	0	0	1	0	0	0
437	Family banks	0	0	1	0	0	0	0
438	Family banks	0	0	0	1	0	0	0
439	Family banks	0	0	0	1	0	0	0
440	Family banks	0	0	1	0	0	0	0
441	Family banks	0	0	0	1	0	0	0
442	Family banks	0	0	0	1	0	0	0
443	Public government policies	0	0	0	1	0	0	0
444	Exchanges	0	0	0	1	0	0	0
445	Exchanges	0	0	1	0	0	0	0
446	Exchanges	0	0	1	0	0	0	0
447	Exchanges	0	0	0	1	0	0	0
448	Exchanges	0	0	0	1	0	0	0
449	Other community	0	0	1	0	0	0	0
450	Other community	0	0	1	0	0	0	0
451	Community	0	1	1	0	0	0	0
452	Community	0	1	0	1	0	0	0
453	Community	0	1	1	0	0	0	0
454	Community	0	0	1	0	0	1	0
455	Community	0	0	1	0	0	1	0
456	Community	0	0	1	0	0	0	1
457	Family banks	0	0	1	1	0	0	0
458	Commercial	0	1	0	0	1	1	0
459	Community	0	1	1	1	0	0	0
460	Community	0	1	1	1	0	0	0
461	Community	0	1	1	1	0	0	0
462	Community	0	1	1	1	0	0	0
463	Community	0	1	0	0	1	1	0
464	Community	0	1	0	0	1	1	0
465	Community	0	1	0	0	1	1	0
466	Family banks	0	1	0	0	1	1	0
467	Exchanges	0	1	0	0	1	1	0
468	Exchanges	0	1	0	0	1	1	0
469	Other community	0	1	0	0	1	1	0
470	Other community	0	1	0	0	1	1	0
471	Other community	1	1	0	0	1	1	0
472	Community	0	0	1	0	1	0	1
473	Community	0	0	1	1	1	0	0
474	Community	0	0	1	1	1	0	0
475	Community	0	0	0	0	1	1	1
476	Community	0	0	0	0	1	1	1
477	Community	0	0	0	0	1	1	1
478	Community	0	0	0	0	1	1	1
479	Community	0	0	0	0	1	1	1
480	Community	0	0	0	0	1	1	1
481	Community	0	0	0	0	1	1	1
482	Community	0	0	0	0	1	1	1
483	Community	0	0	0	0	1	1	1
484	Community	0	0	0	0	1	1	1
485	Community	0	0	0	0	1	1	1
486	Community	0	0	0	0	1	1	1
487	Family banks	0	0	0	0	1	1	1
488	Family banks	0	0	0	0	1	1	1
489	Family banks	0	0	0	0	1	1	1
490	Family banks	0	0	0	0	1	1	1
491	Family banks	0	0	0	0	1	1	1
492	Other community	0	0	0	0	1	1	1
493	Other community	0	0	0	0	1	1	1
494	Other community	0	0	0	0	1	1	1
495	Commercial	0	1	1	0	1	1	0
496	Commercial	0	1	1	0	1	1	0
497	Community	0	1	1	0	1	1	0
498	Community	0	1	0	0	1	1	1
499	Community	0	1	0	0	1	1	1
500	Community	0	1	0	0	1	1	1
501	Community	0	1	1	0	1	1	0
502	Community	0	1	1	0	1	1	0
503	Family banks	0	1	0	1	1	0	1
504	Family banks	0	1	0	1	1	1	0
505	Family banks	0	1	1	0	1	1	0
506	Family banks	0	1	0	1	1	1	0
507	Non-commercial	0	1	0	0	1	1	1
508	Exchanges	0	1	1	0	1	1	0
509	Exchanges	0	1	0	1	1	1	0
510	Other community	0	1	0	1	1	1	0
511	Other community	0	1	1	0	1	1	0
512	Other community	0	1	1	0	1	1	0
513	Family banks	1	0	1	1	0	0	1
514	Family banks	1	1	0	0	1	1	1
515	Community	0	0	0	1	1	1	1
516	Community	0	0	0	1	1	1	1
517	Family banks	0	0	0	1	1	1	1
518	Family banks	0	0	0	1	1	1	1
519	Family banks	0	0	0	1	1	1	1
520	Family banks	0	0	1	0	1	1	1
521	Family banks	0	0	1	0	1	1	1
522	Family banks	0	0	0	1	1	1	1
523	Family banks	0	0	0	1	1	1	1
524	Family banks	0	0	0	1	1	1	1
525	Family banks	0	0	0	1	1	1	1
526	Family banks	0	0	0	1	1	1	1
527	Family banks	0	0	0	1	1	1	1
528	Family banks	0	0	0	1	1	1	1
529	Family banks	0	0	0	1	1	1	1
530	Other community	0	0	0	1	1	1	1
531	Other community	0	0	0	1	1	1	1
532	Commercial	0	1	0	1	1	1	1
533	Commercial	0	1	1	0	1	1	1
534	Commercial	0	1	1	1	1	1	0
535	Community	0	1	0	1	1	1	1
536	Community	0	1	1	1	1	1	0
537	Community	0	1	0	1	1	1	1
538	Community	0	1	0	1	1	1	1
539	Community	0	1	0	1	1	1	1
540	Community	0	1	1	1	1	1	0
541	Family banks	0	1	1	0	1	1	1
542	Family banks	0	1	1	0	1	1	1
543	Family banks	0	1	0	1	1	1	1
544	Family banks	0	1	1	1	1	1	0
545	Family banks	0	1	0	1	1	1	1
546	Family banks	0	1	1	0	1	1	1
547	Family banks	0	1	1	0	1	1	1
548	Family banks	0	1	1	0	1	1	1
549	Family banks	0	1	1	0	1	1	1
550	Non-commercial	0	1	1	0	1	1	1
551	Exchanges	0	1	1	0	1	1	1
552	Exchanges	0	1	0	1	1	1	1
553	Other community	0	1	1	0	1	1	1
554	Community seed houses	0	1	1	1	1	1	1
555	Community seed houses	0	1	1	1	1	1	1
556	Commercial	0	1	1	1	1	1	1
557	Commercial	0	1	1	1	1	1	1
558	Commercial	0	1	1	1	1	1	1
559	Community	0	1	1	1	1	1	1
560	Community	0	1	1	1	1	1	1
561	Community	0	1	1	1	1	1	1
562	Community	0	1	1	1	1	1	1
563	Community	0	1	1	1	1	1	1
564	Community	0	1	1	1	1	1	1
565	Community	0	1	1	1	1	1	1
566	Community	0	1	1	1	1	1	1
567	Community	0	1	1	1	1	1	1
568	Community	0	1	1	1	1	1	1
569	Community	0	1	1	1	1	1	1
570	Family banks	0	1	1	1	1	1	1
571	Family banks	0	1	1	1	1	1	1
572	Family banks	0	1	1	1	1	1	1
573	Family banks	0	1	1	1	1	1	1
574	Family banks	0	1	1	1	1	1	1
575	Public government policies	1	1	1	1	1	1	1
576	Commercial	1	1	1	1	1	1	1
		5	84	77	81	114	112	87
		5	84	77	81	114	112	87

## Sheet: SAMPLE 2
ID Samples	Origins	LL	CP4ESPS	PMI (VIP3A+ mCry3A)	Cry1A
1	Community seed houses	0	0	0	0
2	Community seed houses	0	0	0	0
3	Community seed houses	0	0	0	0
4	Community seed houses	0	0	0	0
5	Community seed houses	0	0	0	0
6	Community seed houses	0	0	0	0
7	Community seed houses	0	0	0	0
8	Community seed houses	0	0	0	0
9	Community seed houses	0	0	0	0
10	Community seed houses	0	0	0	0
11	Community seed houses	0	0	0	0
12	Community seed houses	0	0	0	0
13	Community seed houses	0	0	0	0
14	Community seed houses	0	0	0	0
15	Community seed houses	0	0	0	0
16	Community seed houses	0	0	0	0
17	Community seed houses	0	0	0	0
18	Community seed houses	0	0	0	0
19	Community seed houses	0	0	0	0
20	Community seed houses	0	0	0	0
21	Community seed houses	0	0	0	0
22	Community seed houses	0	0	0	0
23	Community seed houses	0	0	0	0
24	Community seed houses	0	0	0	0
25	Community seed houses	0	0	0	0
26	Community seed houses	0	0	0	0
27	Community seed houses	0	0	0	0
28	Purchase among farmers	0	0	0	0
29	Purchase among farmers	0	0	0	0
30	Purchase among farmers	0	0	0	0
31	Purchase among farmers	0	0	0	0
32	Purchase among farmers	0	0	0	0
33	Purchase among farmers	0	0	0	0
34	Community	0	0	0	0
35	Community	0	0	0	0
36	Community	0	0	0	0
37	Community	0	0	0	0
38	Community	0	0	0	0
39	Community	0	0	0	0
40	Community	0	0	0	0
41	Community	0	0	0	0
42	Community	0	0	0	0
43	Community	0	0	0	0
44	Community	0	0	0	0
45	Community	0	0	0	0
46	Community	0	0	0	0
47	Community	0	0	0	0
48	Community	0	0	0	0
49	Community	0	0	0	0
50	Donations	0	0	0	0
51	Donations	0	0	0	0
52	Donations	0	0	0	0
53	Donations	0	0	0	0
54	Donations	0	0	0	0
55	Donations	0	0	0	0
56	Donations	0	0	0	0
57	Donations	0	0	0	0
58	Donations	0	0	0	0
59	Donations	0	0	0	0
60	Donations	0	0	0	0
61	Donations	0	0	0	0
62	Donations	0	0	0	0
63	Family banks	0	0	0	0
64	Family banks	0	0	0	0
65	Family banks	0	0	0	0
66	Family banks	0	0	0	0
67	Family banks	0	0	0	0
68	Family banks	0	0	0	0
69	Family banks	0	0	0	0
70	Family banks	0	0	0	0
71	Family banks	0	0	0	0
72	Family banks	0	0	0	0
73	Family banks	0	0	0	0
74	Family banks	0	0	0	0
75	Family banks	0	0	0	0
76	Family banks	0	0	0	0
77	Family banks	0	0	0	0
78	Family banks	0	0	0	0
79	Family banks	0	0	0	0
80	Family banks	0	0	0	0
81	Family banks	0	0	0	0
82	Family banks	0	0	0	0
83	Family banks	0	0	0	0
84	Family banks	0	0	0	0
85	Family banks	0	0	0	0
86	Family banks	0	0	0	0
87	Family banks	0	0	0	0
88	Family banks	0	0	0	0
89	Family banks	0	0	0	0
90	Family banks	0	0	0	0
91	Family banks	0	0	0	0
92	Family banks	0	0	0	0
93	Family banks	0	0	0	0
94	Family banks	0	0	0	0
95	Family banks	0	0	0	0
96	Family banks	0	0	0	0
97	Family banks	0	0	0	0
98	Family banks	0	0	0	0
99	Family banks	0	0	0	0
100	Family banks	0	0	0	0
101	Family banks	0	0	0	0
102	Family banks	0	0	0	0
103	Family banks	0	0	0	0
104	Family banks	0	0	0	0
105	Family banks	0	0	0	0
106	Family banks	0	0	0	0
107	Family banks	0	0	0	0
108	Family banks	0	0	0	0
109	Family banks	0	0	0	0
110	Family banks	0	0	0	0
111	Family banks	0	0	0	0
112	Family banks	0	0	0	0
113	Family banks	0	0	0	0
114	Family banks	0	0	0	0
115	Family banks	0	0	0	0
116	Family banks	0	0	0	0
117	Family banks	0	0	0	0
118	Family banks	0	0	0	0
119	Family banks	0	0	0	0
120	Family banks	0	0	0	0
121	Family banks	0	0	0	0
122	Family banks	0	0	0	0
123	Family banks	0	0	0	0
124	Family banks	0	0	0	0
125	Family banks	0	0	0	0
126	Family banks	0	0	0	0
127	Family banks	0	0	0	0
128	Family banks	0	0	0	0
129	Family banks	0	0	0	0
130	Family banks	0	0	0	0
131	Family banks	0	0	0	0
132	Family banks	0	0	0	0
133	Family banks	0	0	0	0
134	Family banks	0	0	0	0
135	Family banks	0	0	0	0
136	Family banks	0	0	0	0
137	Family banks	0	0	0	0
138	Family banks	0	0	0	0
139	Family banks	0	0	0	0
140	Family banks	0	0	0	0
141	Family banks	0	0	0	0
142	Family banks	0	0	0	0
143	Family banks	0	0	0	0
144	Family banks	0	0	0	0
145	Family banks	0	0	0	0
146	Family banks	0	0	0	0
147	Family banks	0	0	0	0
148	Family banks	0	0	0	0
149	Family banks	0	0	0	0
150	Family banks	0	0	0	0
151	Family banks	0	0	0	0
152	Family banks	0	0	0	0
153	Family banks	0	0	0	0
154	Family banks	0	0	0	0
155	Family banks	0	0	0	0
156	Family banks	0	0	0	0
157	Family banks	0	0	0	0
158	Family banks	0	0	0	0
159	Family banks	0	0	0	0
160	Family banks	0	0	0	0
161	Family banks	0	0	0	0
162	Family banks	0	0	0	0
163	Family banks	0	0	0	0
164	Family banks	0	0	0	0
165	Family banks	0	0	0	0
166	Family banks	0	0	0	0
167	Family banks	0	0	0	0
168	Family banks	0	0	0	0
169	Family banks	0	0	0	0
170	Family banks	0	0	0	0
171	Family banks	0	0	0	0
172	Family banks	0	0	0	0
173	Family banks	0	0	0	0
174	Family banks	0	0	0	0
175	Family banks	0	0	0	0
176	Family banks	0	0	0	0
177	Family banks	0	0	0	0
178	Family banks	0	0	0	0
179	Family banks	0	0	0	0
180	Family banks	0	0	0	0
181	Family banks	0	0	0	0
182	Family banks	0	0	0	0
183	Family banks	0	0	0	0
184	Family banks	0	0	0	0
185	Family banks	0	0	0	0
186	Family banks	0	0	0	0
187	Family banks	0	0	0	0
188	Family banks	0	0	0	0
189	Family banks	0	0	0	0
190	Family banks	0	0	0	0
191	Family banks	0	0	0	0
192	Family banks	0	0	0	0
193	Family banks	0	0	0	0
194	Family banks	0	0	0	0
195	Family banks	0	0	0	0
196	Family banks	0	0	0	0
197	Family banks	0	0	0	0
198	Family banks	0	0	0	0
199	Family banks	0	0	0	0
200	Family banks	0	0	0	0
201	Family banks	0	0	0	0
202	Family banks	0	0	0	0
203	Family banks	0	0	0	0
204	Family banks	0	0	0	0
205	Family banks	0	0	0	0
206	Family banks	0	0	0	0
207	Family banks	0	0	0	0
208	Family banks	0	0	0	0
209	Family banks	0	0	0	0
210	Family banks	0	0	0	0
211	Family banks	0	0	0	0
212	Family banks	0	0	0	0
213	Family banks	0	0	0	0
214	Family banks	0	0	0	0
215	Family banks	0	0	0	0
216	Family banks	0	0	0	0
217	Non-commercial	0	0	0	0
218	Non-commercial	0	0	0	0
219	Public government policies	0	0	0	0
220	Exchanges	0	0	0	0
221	Exchanges	0	0	0	0
222	Exchanges	0	0	0	0
223	Exchanges	0	0	0	0
224	Other community	0	0	0	0
225	Other community	0	0	0	0
226	Other community	0	0	0	0
227	Other community	0	0	0	0
228	Other community	0	0	0	0
229	Other community	0	0	0	0
230	Other community	0	0	0	0
231	Other community	0	0	0	0
232	Other community	0	0	0	0
233	Other community	0	0	0	0
234	Other community	0	0	0	0
235	Other community	0	0	0	0
236	Other community	0	0	0	0
237	Other community	0	0	0	0
238	Other community	0	0	0	0
239	Other community	0	0	0	0
240	Other community	0	0	0	0
241	Other community	0	0	0	0
242	Other community	0	0	0	0
243	Other community	0	0	0	0
244	Other community	0	0	0	0
245	Other community	0	0	0	0
246	Other community	0	0	0	0
247	Family banks	0	0	0	0
248	Family banks	0	0	0	0
249	Family banks	0	0	0	0
250	Family banks	0	0	0	0
251	Family banks	0	0	0	0
252	Family banks	0	0	0	0
253	Family banks	0	0	0	0
254	Family banks	0	0	0	0
255	Family banks	0	0	0	0
256	Family banks	0	0	0	0
257	Family banks	0	0	0	0
258	Family banks	0	0	0	0
259	Family banks	0	0	0	0
260	Family banks	0	0	0	0
261	Family banks	0	0	0	0
262	Family banks	0	0	0	0
263	Family banks	0	0	0	0
264	Family banks	0	0	0	0
265	Family banks	0	0	0	0
266	Family banks	0	0	0	0
267	Family banks	0	0	0	0
268	Family banks	0	0	0	0
269	Family banks	0	0	0	0
270	Family banks	0	0	0	0
271	Family banks	0	0	0	0
272	Family banks	0	0	0	0
273	Family banks	0	0	0	0
274	Family banks	0	0	0	0
275	Family banks	0	0	0	0
276	Family banks	0	0	0	0
277	Family banks	0	0	0	0
278	Family banks	0	0	0	0
279	Family banks	0	0	0	0
280	Family banks	0	0	0	0
281	Family banks	0	0	0	0
282	Family banks	0	0	0	0
283	Family banks	0	0	0	0
284	Family banks	0	0	0	0
285	Family banks	0	0	0	0
286	Family banks	0	0	0	0
287	Family banks	0	0	0	0
288	Family banks	0	0	0	0
289	Family banks	0	0	0	0
290	Family banks	0	0	0	0
291	Family banks	0	0	0	0
292	Family banks	0	0	0	0
293	Family banks	0	0	0	0
294	Family banks	0	0	0	0
295	Family banks	0	0	0	0
296	Family banks	0	0	0	0
297	Family banks	0	0	0	0
298	Family banks	0	0	0	0
299	Family banks	0	0	0	0
300	Family banks	0	0	0	0
301	Family banks	0	0	0	0
302	Family banks	0	0	0	0
303	Family banks	0	0	0	0
304	Family banks	0	0	0	0
305	Family banks	0	0	0	0
306	Family banks	0	0	0	0
307	Family banks	0	0	0	0
308	Family banks	0	0	0	0
309	Family banks	0	0	0	0
310	Community seed houses	0	1	0	0
311	Community seed houses	0	1	0	0
312	Community seed houses	0	1	0	0
313	Community seed houses	0	1	0	0
314	Community seed houses	0	1	0	0
315	Community	0	1	0	0
316	Donations	0	1	0	0
317	Family banks	0	1	0	0
318	Family banks	0	1	0	0
319	Family banks	0	1	0	0
320	Family banks	0	1	0	0
321	Family banks	0	1	0	0
322	Family banks	0	1	0	0
323	Family banks	0	1	0	0
324	Family banks	0	1	0	0
325	Family banks	0	1	0	0
326	Family banks	0	1	0	0
327	Family banks	0	1	0	0
328	Family banks	0	1	0	0
329	Family banks	0	1	0	0
330	Family banks	0	1	0	0
331	Family banks	0	1	0	0
332	Family banks	0	1	0	0
333	Family banks	0	1	0	0
334	Family banks	0	1	0	0
335	Family banks	0	1	0	0
336	Family banks	0	1	0	0
337	Family banks	0	1	0	0
338	Family banks	0	1	0	0
339	Family banks	0	1	0	0
340	Family banks	0	1	0	0
341	Family banks	0	1	0	0
342	Family banks	0	1	0	0
343	Family banks	0	1	0	0
344	Family banks	0	1	0	0
345	Family banks	0	1	0	0
346	Non-commercial	0	1	0	0
347	Non-commercial	0	1	0	0
348	Exchanges	0	1	0	0
349	Exchanges	0	1	0	0
350	Other community	0	1	0	0
351	Other community	0	1	0	0
352	Other community	0	1	0	0
353	Other community	0	1	0	0
354	Family banks	0	1	0	0
355	Family banks	0	1	0	0
356	Family banks	0	1	0	0
357	Family banks	0	1	0	0
358	Family banks	0	1	0	0
359	Family banks	0	1	0	0
360	Family banks	0	1	0	0
361	Family banks	0	1	0	0
362	Family banks	1	0	0	0
363	Family banks	1	1	0	0
364	Community seed houses	0	0	1	0
365	Community seed houses	0	0	1	0
366	Community seed houses	0	0	0	1
367	Community seed houses	0	0	1	0
368	Community seed houses	0	0	0	1
369	Community seed houses	0	0	1	0
370	Community seed houses	0	0	1	0
371	Donations	0	0	1	0
372	Donations	0	0	1	0
373	Family banks	0	0	0	1
374	Family banks	0	0	0	1
375	Family banks	0	0	0	1
376	Family banks	0	0	0	1
377	Family banks	0	0	0	1
378	Family banks	0	0	0	1
379	Family banks	0	0	0	1
380	Family banks	0	0	0	1
381	Family banks	0	0	0	1
382	Family banks	0	0	0	1
383	Family banks	0	0	0	1
384	Family banks	0	0	1	0
385	Family banks	0	0	1	0
386	Family banks	0	0	0	1
387	Family banks	0	0	1	0
388	Family banks	0	0	0	1
389	Family banks	0	0	1	0
390	Family banks	0	0	0	1
391	Family banks	0	0	0	1
392	Family banks	0	0	1	0
393	Family banks	0	0	1	0
394	Family banks	0	0	0	1
395	Family banks	0	0	0	1
396	Family banks	0	0	0	1
397	Family banks	0	0	0	1
398	Family banks	0	0	0	1
399	Family banks	0	0	0	1
400	Family banks	0	0	0	1
401	Family banks	0	0	0	1
402	Family banks	0	0	0	1
403	Family banks	0	0	0	1
404	Family banks	0	0	0	1
405	Family banks	0	0	0	1
406	Family banks	0	0	0	1
407	Exchanges	0	0	1	0
408	Exchanges	0	0	1	0
409	Exchanges	0	0	1	0
410	Other community	0	0	1	0
411	Other community	0	0	1	0
412	Other community	0	0	0	1
413	Family banks	0	0	0	1
414	Family banks	0	0	1	0
415	Family banks	0	0	1	0
416	Family banks	0	0	0	1
417	Family banks	0	0	0	1
418	Family banks	0	0	1	0
419	Family banks	0	0	0	1
420	Family banks	0	0	0	1
421	Family banks	0	0	0	1
422	Family banks	0	0	1	0
423	Community seed houses	0	1	0	1
424	Community seed houses	0	1	0	1
425	Commercial	0	1	0	1
426	Community	0	1	1	0
427	Community	0	1	0	1
428	Family banks	0	1	1	0
429	Family banks	0	1	0	1
430	Family banks	0	1	0	1
431	Family banks	0	1	1	0
432	Family banks	0	1	0	1
433	Family banks	0	1	1	0
434	Family banks	0	1	1	0
435	Family banks	0	1	1	0
436	Family banks	0	1	0	1
437	Family banks	0	1	0	1
438	Family banks	0	1	0	1
439	Family banks	0	1	0	1
440	Family banks	0	1	0	1
441	Family banks	0	1	0	1
442	Family banks	0	1	0	1
443	Family banks	0	1	0	1
444	Family banks	0	1	0	1
445	Family banks	0	1	0	1
446	Family banks	0	1	0	1
447	Family banks	0	1	0	1
448	Family banks	0	1	0	1
449	Family banks	0	1	1	0
450	Family banks	0	1	0	1
451	Family banks	0	1	0	1
452	Family banks	0	1	1	0
453	Family banks	0	1	0	1
454	Family banks	0	1	0	1
455	Family banks	0	1	0	1
456	Other community	0	1	1	0
457	Other community	0	1	0	1
458	Other community	0	1	0	1
459	Family banks	0	1	0	1
460	Family banks	0	1	1	0
461	Family banks	0	1	0	1
462	Family banks	0	1	1	0
463	Family banks	0	1	0	1
464	Family banks	0	1	0	1
465	Family banks	1	0	1	0
466	Exchanges	1	0	1	0
467	Exchanges	1	0	1	0
468	Community seed houses	1	1	0	1
469	Commercial	1	1	0	1
470	Family banks	1	1	0	1
471	Family banks	1	1	0	1
472	Family banks	1	1	0	1
473	Community seed houses	0	0	1	1
474	Community seed houses	0	0	1	1
475	Community seed houses	0	0	1	1
476	Community	0	0	1	1
477	Community	0	0	1	1
478	Community	0	0	1	1
479	Community	0	0	1	1
480	Community	0	0	1	1
481	Family banks	0	0	1	1
482	Family banks	0	0	1	1
483	Family banks	0	0	1	1
484	Family banks	0	0	1	1
485	Family banks	0	0	1	1
486	Family banks	0	0	1	1
487	Family banks	0	0	1	1
488	Family banks	0	0	1	1
489	Other community	0	0	1	1
490	Family banks	0	0	1	1
491	Family banks	0	0	1	1
492	Community seed houses	0	1	1	1
493	Community seed houses	0	1	1	1
494	Commercial	0	1	1	1
495	Family banks	0	1	1	1
496	Family banks	0	1	1	1
497	Family banks	0	1	1	1
498	Family banks	0	1	1	1
499	Family banks	0	1	1	1
500	Family banks	0	1	1	1
501	Family banks	0	1	1	1
502	Family banks	0	1	1	1
503	Family banks	0	1	1	1
504	Family banks	0	1	1	1
505	Family banks	0	1	1	1
506	Family banks	0	1	1	1
507	Family banks	0	1	1	1
508	Family banks	0	1	1	1
509	Family banks	0	1	1	1
510	Family banks	0	1	1	1
511	Other community	0	1	1	1
512	Family banks	0	1	1	1
513	Community seed houses	1	1	1	1
514	Family banks	1	1	1	1
515	Family banks	1	1	1	1
516	Family banks	1	1	1	1
517	Family banks	1	1	1	1
518	Other community	1	1	1	1
519	Other community	1	1	1	1
520	Other community	1	1	1	1
521	Other community	1	1	1	1
522	Community seed houses		1	1	1
		19	131	86	123
		20	131	86	123
